# Supplementary material for: Vitamin B6 Pathway Maintains Glioblastoma Cell Survival in 3D Spheroid Cultures
Source: Int J Mol Sci. 2024 Sep 27;25(19):10428. doi: 10.3390/ijms251910428 (PMC11476381; doi:10.3390/ijms251910428)
Supplement: Supplementary file 1 [file ijms-25-10428-s001.zip]

Archive with 1 entries (1 files):
- ijms-3211564-supplementary.pdf
